# Supplementary material for: A tEMTing target? Clinical and experimental evidence for epithelial-mesenchymal transition in the progression of cutaneous squamous cell carcinoma (a scoping systematic review)
Source: Discov Oncol. 2022 Jun 6;13:42. doi: 10.1007/s12672-022-00510-4 (PMC9170863; doi:10.1007/s12672-022-00510-4)
Supplement: Supplementary file 3 — Additional file3 (XLSX 27 KB) [file 12672_2022_510_MOESM3_ESM.xlsx]

## Sheet: Author information
A tEMTing target? - Clinical and Experimental Evidence for Epithelial-Mesenchymal Transition in the Progression of Cutaneous Squamous Cell Carcinoma (A Scoping Systematic Review)
in Cancer and Metastasis Reviews
by Benjamin Genenger 1,2, Jay R. Perry 1,2, Bruce Ashford 2,3, Marie Ranson 1,2
1. School of Chemistry and Molecular Bioscience, University of Wollongong, Wollongong, NSW, Australia
2. Illawarra Health and Medical Research Institute, Wollongong, NSW, Australia
3. School of Medicine, University of Wollongong, Wollongong, NSW, Australia
Corresponding Authors: Benjamin Genenger (bg038@uowmail.edu.au) and Marie Ranson (mranson@uow.edu.au)

## Sheet: Extracted Information - clin
#	Author	Year	Title	Type	Marker	Change	Clinical stage/ other criteria	Comparison	n (Skin)	n (cSCC)	Correlation	Population information available
1	Zhang	2021	Long non-coding RNA MALAT1 regulates cell proliferation, invasion and apoptosis by modulating the Wnt signaling pathway in squamous cell carcinoma	lncRNA	MALAT1	Upregulated	Well/ Moderately/ Poorly differentiated	normal skin	15	60 (20/29/11)	none	No
2	Yuan	2021	miR-22 promotes stem cell traits via activating Wnt/β-catenin signaling in cutaneous squamous cell carcinoma	miRNA	miR-22	gradually upregulated	Grade I/II/III	normal skin	17	16 (5/7/4)	none (PFS in HNSCC)	No
3	Zhang	2021	Roles of the H19/microRNA‑675 axis in the proliferation and epithelial‑mesenchymal transition of human cutaneous squamous cell carcinoma cells	lncRNA/ miRNA	H19/ miR-675	upregulated	treatment naïve	matching skin	60	60	none	Yes
4	Fu	2021	MicroRNA-451a prevents cutaneous squamous cell carcinoma progression via the 3-phosphoinositide-dependent protein kinase-1-mediated PI3K/AKT signaling pathway	miRNA	miR-451	Downregulated	met: skin, primary, recurrent, mestastatic nomet: skin, primary	(met vs skin) vs (non met vs skin)	18 (9/9)	30(10/10/1/90	none	No
5	Deng	2020	APE1 promotes proliferation and migration of cutaneous squamous cell carcinoma	protein	APE1	Upregulated	unknown	skin (5 NES, 1 SES)	6	21	none	Yes
6	Murata	2020	APE1 promotes proliferation and migration of cutaneous squamous cell carcinoma	protein	OVOL1/ OVOL2/ ZEB1/ Vimentin	up/comment/ up/ up	cSCC/ AK	PNS of Aks	13	60 (30/30)	inverse OVOL2 with ZEB1	No
7	Ji	2020	Multimodal Analysis of Composition and Spatial Architecture in Human Squamous Cell Carcinoma	mRNA/ protein	scRNA-seq/ ST/ MIBI	Multiple	cSCC subpopulations (basal/ cycling/ differnetiating/ TSK)	PNS	10	10	none	No
8	Nappi	2020	The NANOG Transcription Factor Induces Type 2 Deiodinase Expression and Regulates the Intracellular Activation of Thyroid Hormone in Keratinocyte Carcinomas	protein	D2/ NANOG/ NANOG-P8	up III& IV/up III& IV/ up II & IV	Stage I/II/III/IV	Normal skin	20	60 (20/20/20)	NANOG and D2	No
9	Bakshi	2020	The clinical course of actinic keratosis correlates with underlying molecular mechanisms.	protein	CDH1/ SNAIL/ SLUG/ TWIST	down/ up/up/ up	NES and SES vs AK and cSCC	NES/ SES	unknown	26	none	Yes
10	Li	2019	KLF4 suppresses the tumor activity of cutaneous squamous cell carcinoma (SCC) cells via the regulation of SMAD signaling and SOX2 expression	protein	KLF4	decreased	cSCC	NES	10+5	10+5	none	No
11	Zhang	2019	Tumor Suppressive Function of NQO1 in Cutaneous Squamous Cell Carcinoma (SCC) Cells	protein	NQO1	decreased	cSCC	matching skin	unknown	unknown	unknown	No
12	Zhang	2019	Downregulation of HDAC3 by ginsenoside Rg3 inhibits epithelial-mesenchymal transition of cutaneous squamous cell carcinoma through c-Jun acetylation	protein	HDAC3	increased (21 strong, 19 moderate)	cSCC	normal dermal tissues	8	40	None	No
13	Zhang	2019	DNA-PKcs Mediates An Epithelial-Mesenchymal Transition Process Promoting Cutaneous Squamous Cell Carcinoma Invasion And Metastasis By Targeting The TGF-β1/Smad Signaling Pathway	proteins	DEG (DNA-PK)	Upregulated	cSCC	matching skin	3	3	None	No
14	Robinson	2019	Epigenetic Regulation of iASPP-p63 Feedback Loop in Cutaneous Squamous Cell Carcinoma	proteins	iASPP/ p63	increased cytoplasmic staining/ unaltered nuclear	primary cSCC (well/moderate/poor)	matching skin, PNS	107	116 (48/44/24)	iASPP inverse with differentiation	Yes
15	Koike	2018	Epithelial-mesenchymal transition in Bowen's disease when arising de novo and acquiring invasive capacity	protein	E-Cadherin/ Vimentin /Snail/ Slug/ Twist/ Notch1	Down/ Up/ 1Up (BD)/ UP/ UP/ Up (mut)	BD into cSCC	PNS	N/A	1	none	Excluded
16	Wang	2018	Girdin/GIV regulates collective cancer cell migration by controlling cell adhesion and cytoskeletal organization	protein	Girdin/ E-cadherin/ b-catenin/ a-catenin	up/ n.d/ n.d./ n.d	cSCC	PNS	PNS	76	Girdin and CDH1, alpha, beta catenin, Girdin and well diff	Yes
17	Saenz-Sarda	2018	Epithelial-to-mesenchymal transition contributes to invasion in squamous cell carcinomas originated from actinic keratosis through the differentiated pathway, whereas proliferation plays a more significant role in the classical pathway	protein	Ki67/ Vimentin/ E-cadherin/ membr. b-catenin	Down/ Up/ Down/ Down	AK I, II, III to cSCC: differentiated vs classical	none	none	80 (53/27)	E-cadherin and membranous beta-catenin	No
18	Hogervorst	2018	A shift from papillary to reticular fibroblasts enables tumour-stroma interaction and invasion	proteins	ZEB1/ Vimentin	EMT cells at TS interface	cSCC biopsies	none	0	8	none	No
19	Li	2018	Upregulation of LINC00319 indicates a poor prognosis and promotes cell proliferation and invasion in cutaneous squamous cell carcinoma	lncRNA	LINC00319	higher	cSCC	matched skin	60	60	high levels with tumor size/ lymphovascular invasion/ TNM stage	Yes
20	Sasaki	2018	Analysis of cancer-associated fibroblasts and the epithelial-mesenchymal transition in cutaneous basal cell carcinoma, squamous cell carcinoma, and malignant melanoma	protein	Podoplanin/ ZEB1/ Slug/ TWIST/ PDGFRb	all up	Clustering	BCC/ Melanoma	none	87	CAF and EMT marker (ns)	Yes
21	Debaugnies	2018	YAP and TAZ are essential for basal and squamous cell carcinoma initiation	protein	YAP/ TAZ	weak/ nuclear at inv front/ homogenous stronger, TAZ heterogenous	AK/ cSCC (well/ poor)	normal skin	12	35 (10/25)	nucl YAP invasion and poor differentiation (ns)	No
22	Brugiere	2018	Perineural Invasion in Human Cutaneous Squamous Cell Carcinoma Is Linked to Neurotrophins, Epithelial-Mesenchymal Transition, and NCAM1	mRNA/ protein	BDNF/ TRKB/ p75NGFR/ CDH1/SNAIL/ NCAM1	all up in PNI	cSCC with PNI	distant region from PNI	none	15	BDNF/ TRKB/ p75NGFR/ CDH1/SNAIL/ NCAM1/ ZEB2/ TWIST1/ SLUG to PNI	Yes
23	Mizrahi	2018	Alterations of microRNAs throughout the malignant evolution of cutaneous squamous cell carcinoma: the role of miR-497 in epithelial to mesenchymal transition of keratinocytes	miRNA	DEG (multiple)	gradual/ stagespecific increased/ decreased	primary cSCC (Normal/SES/KIN1-2/KIN3/cSCC)	NES	9	46 (15/6/6/19)	none	Yes
24	Siniha	2017	Transcriptional Analysis Reveals Evidence of Chronically Impeded ECM Turnover and Epithelium-to-Mesenchyme Transition in Scar Tissue Giving Rise to Marjolin's Ulcer	mRNA	DEGs	DEGs	cSCC in Majorlin's ulcer	PNS	none	1	none	Excluded
25	Bosic	2016	Expression of p300 and p300/CBP associated factor (PCAF) in actinic keratosis and squamous cell carcinoma of the skin	protein	p300/ PCAF/ E-Cadherin/ Vimentin	up (into nucleus, diffuse with worse diff)/up (nuclear, diffuse in PD)/ Down (WD - PD)/ Up	AK/ BD/ cSCC (WD/ MD/ PD)	none	none	264 (69/42/153)	p300 to Vimentin	Yes
26	Hesse	2016	Characterisation of Prognosis and Invasion of Cutaneous Squamous Cell Carcinoma by Podoplanin and E-Cadherin Expression	protein	E-Cadherin/ Podoplanin	Down in PD/ Up in PD	nonmet/ met primaries/ LN met/skin met	met vs nonmet	none	116 (80/22/4/10)	Podoplanin negatively to RFS	No
27	Verneuil	2015	Donor-derived stem-cells and epithelial mesenchymal transition in squamous cell carcinoma in transplant recipients	protein/ mRNA	CD133/ Vimentin/ Slug/ Snail/ E-cadherin/ Claudin1/ Desmoglein 1	up/ up/ up/ up/ down/ down/ down	female kidney transplant recipients	AK vs cSCC	2(cSCC/ AK from non-OTR)	3	Vimentin and Snail/ Slug, increasing number of CD 133 cells and porgression	Excluded
28	Lan	2014	Immunolocalization of vimentin, keratin 17, Ki-67, involucrin, β-catenin and E-cadherin in cutaneous squamous cell carcinoma	protein	Ki67/ K17/ Vimentin/ CDH1/ b-catenin/ involucrin	up (poor)/ up (well)/ up (poor)/ down (poor)/ up (poor)/ down (poor)	cSCC	Skin vs cSCC	12	26	none	Yes
29	Barette	2014	Epithelial-mesenchymal transition during invasion of cutaneous squamous cell carcinoma is paralleled by AKT activation	proteins	E-Cadherin/ Vimentin/ pAKT	progressivelydecreased/ progr. increased/ increased	cSCC/ cSCCIS	PNS	140	140	progression invers. With CDH1 and with Vimentin	No
30	Geng	2013	Cancer stem-like cells enriched with CD29 and CD44 markers exhibit molecular characteristics with epithelial-mesenchymal transition in squamous cell carcinoma	proteins	CD29/ CD44	well: strong in periphery, poor: invading cells heterogeneously	cSCC (well/poor)	normal skin	12	12 (6/6)	None	No
31	Yamasaki	2013	Granulocyte colony-stimulating factor-producing squamous cell carcinoma of the skin associated with epithelial-mesenchymal transition	protein	G-CSF/ Vimentin/ pan-CK/ p63/ CDH1/ CEA/ EMA/ S-100/ involucrin/ desmin/ bcl-2	Up/ Down/ Down/ partially positive/ Down/ all negative	cSCC	none	none	1	none	Excluded
32	Shimokawa	2013	The transcription factor Snail expressed in cutaneous squamous cell carcinoma induces epithelial-mesenchymal transition and down-regulates COX-2	proteins	CDH1/ VIM/ SNIAL/ COX-2	down/ up/up/ down	cSCC (spindle cell/ normal)	cSCC	0	6(3/3)	None	No
33	Chen	2013	Levels of the EMT-related protein Snail/Slug are not correlated with p53/p63 in cutaneous squamous cell carcinoma	protein	SNIAL/ SLUG/ CDH1/ p53/ p63	incr with prog/ incr with progr/ down with prog/ up in poor cSCC/ up in poor cSCC	SK/ AK/ cSCCIS/ SCC	normal skin	15	113 (20/20/20/53)	negative SNAIL/ SLUG with CDH1	No
34	Lam	2013	Loss of TAK1 increases cell traction force in a ROS-dependent manner to drive epithelial-mesenchymal transition of cancer cells	protein	TAK1	reduced (inv vs ben), none (ben vs PNS)	cSCC (invasive/ benign)	PNS	0	15	None	No
35	Toll	2013	Epithelial to mesenchymal transition markers are associated with an increased metastatic risk in primary cutaneous squamous cell carcinomas but are attenuated in lymph node metastases	protein	VIM/ TWIST/ ZEB1/ nuclear beta cat/ Podoplanin	Up/ Up/ Up/ Up/ Up	cSCC (primary met/ in-transit/ Ln met/ in-transit /primary non met)	cSCC no met	0	146 (51/5/35/4/51)	listed for LN met, VIM for Recurrence/DSD/ Stage/ PNI/ Desmopl/ Diff and more	Yes
36	Jang	2012	Epithelial to mesenchymal transition in cutaneous squamous cell carcinoma is correlated with COX-2 expression but not with the presence of stromal macrophages or CD10-expressing cells	protein	E-cadherin/ beta-cat/ Vimentin/ COX-2/ CD68/ CD10	loss of membr. In cSCC/ loss of membr. In cSCC/ up in cSCC/ up in cSCC/ increased TAM infiltration/ gradual increase w progr of stromal expr	low AK/ high AK/ BD/ cSCC	normal skin	30	91 20/10/20/41)	TAM and CD10 positive stromal cells/ CD10 with focal loss of beta-cat, COX2 expr, Vimentin	Yes
37	Nakamura	2010	Expression of Snail1 in the vimentin-expressing squamous cell carcinoma mimicking atypical fibroxanthoma: possible involvement of an epithelial-mesenchymal transition	protein	Vimentin/ Snail/ CK	positive/ positive/ negative	Squamous cell carcinoma mimicking AFX	none	none	1	none	Excluded
38	Iwata	2009	Spindle cell squamous cell carcinoma showing epithelial-mesenchymal transition	protein	CDH1/ p120 catenin/ Desmoglein 3	all negative	NS/ well diff cSCC/ spindle cell cSCC	normal skin	none	1	none	Excluded
39	Hoot	2008	Keratinocyte-specific Smad2 ablation results in increased epithelial-mesenchymal transition during skin cancer formation and progression	protein	SMAD2/ SMAD3/ SMAD4/ CDH1/ Snail	loss/ unaltered/ loss/ loss in poor/ increase in poor	Well and poorly differentiated cSCC	normal skin	10	83 (30/53)	SMAD2 loss with SNAIl and loss of CDH1	No
40	Fernandez-Figuearz	2021	MicroRNA31 and MMP-1 contribute to the differentiated pathway of invasion -with enhanced epithelial-to-mesenchymal transition- in squamous cell carcinoma of the skin	miRNA/ protein	miR-31/ miR-21/ MMP1/ MMP3/ PTEN/ Notch/ NFkB/ p63/ CD31	up/ n.s./ up/ n.s./ up/n.s./n.s./ n.s/ up	differentiated vs classical pathway	none	none	80 (53/27)	none	No
41	Ito	2017	OVOL1–OVOL2 axis and c-Myc in the progression of cutaneous squamous cell carcinoma.	protein	OVOL1/ OVOL2	OVOL1: down; cMYC: up; OVOL2: down (nuclear)	NS vs BD vs cSCC	normal skin	10	40 (20/20)	OVOL1 up in BD	No
42	Paniz-Mondolfi	2014	Cutaneous carcinosarcoma: further insights into its mutational landscape through massive parallel genome sequencing	protein	pan-CKs/ Epcam/ p53/ p63/ Vimentin/ factor VIIa/ SMA/ CD34/ CD117/ bcl2+/ k19/ CDH1/ beta-catenin	epcam positive both components/ SC markers at immediate interface/ loss of e-cad and nucleat beta-catenin	cutaneous carcinosarcoma	PNS	PNS	3	none	Yes

## Sheet: Summary of the Content - Mouse
	https://www.ncbi.nlm.nih.gov/pmc/articles/PMC3127891/						FAK and CSC
	https://escholarship.umassmed.edu/cgi/viewcontent.cgi?article=4632&context=oapubs						YAP
	https://onlinelibrary.wiley.com/doi/epdf/10.1002/bies.201900162						Overview by Thompson
	https://www.nature.com/articles/nature10525						VEGF-Nrp1
	https://www.ncbi.nlm.nih.gov/pmc/articles/PMC4303549/
