# Supplementary material for: A tEMTing target? Clinical and experimental evidence for epithelial-mesenchymal transition in the progression of cutaneous squamous cell carcinoma (a scoping systematic review)
Source: Discov Oncol. 2022 Jun 6;13:42. doi: 10.1007/s12672-022-00510-4 (PMC9170863; doi:10.1007/s12672-022-00510-4)
Supplement: Supplementary file 4 — Additional file4 (XLSX 33 KB) [file 12672_2022_510_MOESM4_ESM.xlsx]

## Sheet: Author information
A tEMTing target? - Clinical and Experimental Evidence for Epithelial-Mesenchymal Transition in the Progression of Cutaneous Squamous Cell Carcinoma (A Scoping Systematic Review)
in Cancer and Metastasis Reviews
by Benjamin Genenger 1,2, Jay R. Perry 1,2, Bruce Ashford 2,3, Marie Ranson 1,2
1. School of Chemistry and Molecular Bioscience, University of Wollongong, Wollongong, NSW, Australia
2. Illawarra Health and Medical Research Institute, Wollongong, NSW, Australia
3. School of Medicine, University of Wollongong, Wollongong, NSW, Australia
Corresponding Authors: Benjamin Genenger (bg038@uowmail.edu.au) and Marie Ranson (mranson@uow.edu.au)

## Sheet: Extracted Information - exp
#	Author	Year	Title	Number	Author	Year	Aetiology	Model	Type	Intervention	Markers	Method	Properties	Methods	EMT-TFs	TEMTIA compliant	What is missing	Proposed Signalling	Other Marker
1	Zhang	2021	Long non-coding RNA MALAT1 regulates cell proliferation, invasion and apoptosis by modulating the Wnt signaling pathway in squamous cell carcinoma	1	Zhang	2021	Vulva	A431	lncRNA	siRNA	E-Cadherin/ Vimentin/ beta-catenin	WB	migration-invasion/ proliferation	transwell assay/ CCK-8	None	Yes	EMT-TFs	MALAT1
2	Yuan	2021	miR-22 promotes stem cell traits via activating Wnt/β-catenin signaling in cutaneous squamous cell carcinoma	2	Yuan	2021	Vulva/ african american female (59)	A431/ Colo-16	miRNA	miRNA modulation (knockdown, deletion in mice)	E-Cadherin/ N-cadherin	WB	migration-invasion/ proliferation/ tumor seeding	scratch, transwell, spheroid formation, CCK8, cloning assay, knockout mice	Snail	Yes		miR-22-WNT-LGR5+
3	Zhang	2021	Roles of the H19/microRNA‑675 axis in the proliferation and epithelial‑mesenchymal transition of human cutaneous squamous cell carcinoma cells	5	Zhang	2021	Vulva/ caucasian female face (74)	A431/ SCL1	miRNA/ lncRNA	siRNA	Vimentin/ E-Cadherin/ N-Cadherin	WB	Proliferation/ migration-invasion	Scratch assay, CCK8, Transwell assay	None	Yes	EMT-TFs	H19-miR-675-(p53)
4	Twaroski	2021	Role of transforming growth factor-β1 in recessive dystrophic epidermolysis bullosa squamous cell carcinoma	6	Twaroski	2021	Dystrophic epidermolysis bullosa (RDEB)	RDEB-SCC cell lines	Protein	multiple inhibitors	Fibronectin/ Vimentin	IF/ WB	Migration- invaison/ Proliferation	Transwell assay/ Transwell+ Matrigel/ CellTiter	None	No	Markers/ EMT-TFs	TFGB1-SMAD3/p38/ERK1,2
5	Banerjee	2021	Dynamic alteration in miRNA and mRNA expression profiles at different stages of chronic arsenic exposure-induced carcinogenesis in a human cell culture model of skin cancer	11	Banerjee	2021	Arsenic	As-transformed HaCaT	Transcriptome	N/A	E-Cadherin/ ZO-1/ N-Cadherin	WB	Proliferation	Population Doublings	Slug	No	Properties	None	beta-catenin (down with E-Cadherin), ZO-1
6	Li	2021	Downregulation of ARMC8 promotes tumorigenesis through activating Wnt/β-catenin pathway and EMT in cutaneous squamous cell carcinomas	14	Li	2021	Vulva/ Hand male (75)/ Skin male (75)	A431/ HSC-1/ HSC-5	Protein	siRNA	E-Cadherin/ Fibronectin/ Vimentin	WB/ IF	migration-invasion/ proliferation/ tumor seeding	Transwell assay/ Transwell+ Matrigel/ Cell counting/ Colony formation/ Tail vein injection	None	Yes		miR-644/ ARMC8/ WNT-beta-catenin-pathway (CyclinD1, cMYC)
7	Fu	2021	MicroRNA-451a prevents cutaneous squamous cell carcinoma progression via the 3-phosphoinositide-dependent protein kinase-1-mediated PI3K/AKT signaling pathway	21	Fu	2021	Vulva/ male (60)	A431/ SCC-12	miRNA	mimic	E-Cadherin/ N-Cadherin	Elisa	migration-invasion/ proliferation	Transwell assay/ Transwell+ Matrigel/ CCK8/ EdU	None	No	Markers/ EMT-TFs	miR-451a-PDK1/Akt
8	Wang	2020	Avicularin inhibits cell proliferation and induces cell apoptosis in cutaneous squamous cell carcinoma	29	Wang	2020	skin female (56)	SCC-13	Drug	Avicularin	E-Cadherin/ N-Cadherin/ Vimentin	WB/ RT-qPCR	Proliferation	CCK8	None	No	Properties	MEK/ NFkB/p65
9	Li	2020	Therapeutic effects of ephrin B receptor 2 inhibitors screened by molecular docking on cutaneous squamous cell carcinoma	31	Li	2020	Vulva/ caucasian female face (74)	A431/ SCL1	Drug	small molecule EphB2 inhibitors	E-Cadherin/ Vimentin	WB/ RT-qPCR	Viability/Migration	MTT/ Transwell Assay	None	Yes	EMT-TFs	None
10	Deng	2020	APE1 promotes proliferation and migration of cutaneous squamous cell carcinoma	32	Deng	2020	Hand male (75)/ Skin male (75)	HSC-1/ HSC-5	Protein/ miR-27a	siRNA	E-Cadherin/N-Cadherin/ Vimentin	WB	migration-invasion/ proliferation	transwell assay/ CCK-8/ colony formation assay	Snail	Yes		miR-27a-APE1-Jagged1/Notch
11	Wang	2020	Wogonoside attenuates cutaneous squamous cell carcinoma by reducing epithelial– mesenchymal transition/invasion and cancer stem-like cell property	34	Wang	2020	caucasian female face (74)/ male (60)	SCL1/ SCC-12	Drug	Wogonoside	E-Cadherin/ N-Cadherin/ Fibronectin/ Vimentin/ beta-catenin	IF/ WB	viability/ proliferation/ migration-invasion	CCK8/ colony formation assay/ Transwell assay/ Microtube Formation Assay/ Tumorsphere Formation Assay/	None	Yes	EMT-TFs	PI3K-Wnt/beta-catenin	Ki-67, PCNA, VEGF, MMP-9, MMP-14, CD44, Bcl-2, Bax, SOX-2, ALDH1, Oct4, AKT, p-AKT, β-catenin, p-β-catenin, Actin, STAT3, p-STAT3, p65, p-p65, and CD133+
12	Murata	2020	OVOL2-mediated ZEB1 downregulation may prevent promotion of actinic keratosis to cutaneous squamous cell carcinoma	40	Murata	2020	Vulva	A431	Protein	siRNA	E-cadherin/ Vimentin	WB	Proliferation/migration-invasion	WST-1 assay/Colony formation Assay/ Scratch wound assay/ Transwell + Matrigel	ZEB1/ ZEB2/ Snail/ Twist1	Yes		OVO1/2-ZEB1	Stained in AK vs cSCC tumor samples
13	Nappi	2020	The NANOG Transcription Factor Induces Type 2 Deiodinase Expression and Regulates the Intracellular Activation of Thyroid Hormone in Keratinocyte Carcinomas	58	Nappi	2020	skin female (56)	SCC-13	Protein	siRNA	E-Cadherin/N-Cadherin/ Vimentin	WB	migration-invasion	Scratch wound assay	ZEB-1	Yes		NANOG-D2-TH
14	Yu	2019	Long non-coding RNA HOTAIR functions as a competitive endogenous RNA to regulate PRAF2 expression by sponging miR-326 in cutaneous squamous cell carcinoma	61	Yu	2019	vulva/ skin male (75)/skin female (56)/ female face (74)	A431/HSC-5/SCC13/SCL-1	lncRNA	siRNA	E-Cadherin/ N-Cadherin	WB	proliferation /migration-invasion	CCK-8/ Scratch wound assay/ Transwell assay	Twist/ ZEB1/ Snail	Yes		HOTAIR-miR-326-PRAF2	beta-catenin, ceRNA: competing for shared miRNAs with mRNAs
15	Hah	2019	Nicotinamide N‑methyltransferase induces the proliferation and invasion of squamous cell carcinoma cells	62	Hah	2019	skin female (56)/ male (60)	SCC-13/ SCC-12	Protein	siRNA	Vimentin/E-cadherin/Array	RT-qPCR/WB	proliferation/ migration-invasion	MT Cell Viability/Colony formation Assay/ Scratch wound assay/ Transwell + Matrigel	ZEB1/ Snail/ Slug	Yes		None	ACTB,AHNAK,AKT1,B2M,BMP1,BMP2,BMP7,CALD1,CAMK2N1,CAV2,CDH1,CDH2,COL1A2,COL3A1,COL5A2,CTNNB1,DESI1,DSC2,DSP,EGFR,ERBB3,ESR1,F11R,FGFBP1,FN1,FOXC2,FZD7,GAPDH,GEMIN2,GNG11,GSC,GSK3B,HPRT1,IGFBP4,IL1RN,ILK,ITGA5,ITGAV,ITGB1,JAG1,KRT14,KRT19,KRT7,MAP1B,MMP2,MMP3,MMP9,MSN,MST1R,NODAL,NOTCH1,NUDT13,OCLN,PDGFRB,PLEK2,PTK2,PTP4A1,RAC1,RGS2,RPLP0,SERPINE1,SMAD2,SNAI1,SNAI2,SNAI3,SOX10,SPARC,SPP1,STAT3,STEA…
16	Inagaki	2019	Silencing of EPHB2 promotes the epithelial-mesenchymal transition of skin squamous cell carcinoma-derived A431 cells	64	Inagaki	2019	Vulva	A431	Protein	siRNA	E-Cadherin/ Fibronectin	RT-qPCR/ WB	proliferation/ migration-invasion	WST8/ Scratch wound assay/ Transwell assay + Matrigel/ Spheroid formation assay	Snail/ ZEB1/ ZEB2/ TWIST	Yes		None	Stem cell marker: CD44 and CD133
17	Li	2019	KLF4 suppresses the tumor activity of cutaneous squamous cell carcinoma (SCC) cells via the regulation of SMAD signaling and SOX2 expression	65	Li	2019	skin female (56)/ male (60)	SCC-13/ SCC-12	Protein	Overexpression	E-Cadherin/ N-Cadherin/ Vimentin	WB	proliferation/ migration-invasion	Counting/ colony forming assay/ Transwell + ECMatrix	Snail	Yes		KLF4-SMAD7-(-)-pSMAD2-SOX2	KLF4/ SOX-2/ SMAD-2/ SMAD7
18	Zhang	2019	Tumor Suppressive Function of NQO1 in Cutaneous Squamous Cell Carcinoma (SCC) Cells	69	Zhang	2019	skin female (56)/ male (60)	SCC-13/ SCC-12	Protein	Overexpression/ miRNA	E-Cadherin/ N-Cadherin/ Vimentin	WB	proliferation/ migration-invasion	Counting/ colony forming assay/ Scratch wound Assay/ Transwell + ECMatrix	Snail/ Slug	Yes		ROS-JNK/AKT/p38 MAPK
19	Bordignon	2019	Dualism of FGF and TGF-β Signaling in Heterogeneous Cancer-Associated Fibroblast Activation with ETV1 as a Critical Determinant				skin female (56)	SCC13	Coculture	Coculture Fibroblasts/ CM	Vimentin	RT-qPCR	Migration invasion/ Tumorgenecity assay	Organotypic /Xenograft/ Sphere forming assay	Snail/ Slug/ ZEB1	Yes
20	Zhang	2019	Downregulation of HDAC3 by ginsenoside Rg3 inhibits epithelial-mesenchymal transition of cutaneous squamous cell carcinoma through c-Jun acetylation	72	Zhang	2019	Vulva/ male (60)	A431/ SCC-12	Drug	HDAC3 inhibitor (ginsenoside Rg3)	E-Cadherin/N-Cadherin/ Vimentin	WB/ IF/ RT-qPCR	Proliferation/migration-invasion	CCK8/ Scratchwound assay/ Transwell Assay	Snail	Yes		HDAC3-c-JUN-Snail
21	Zhang	2019	DNA-PKcs Mediates An Epithelial-Mesenchymal Transition Process Promoting Cutaneous Squamous Cell Carcinoma Invasion And Metastasis By Targeting The TGF-β1/Smad Signaling Pathway	73	Zhang	2019	caucasian female face (74)	SCL-1	Protein	inhibitor/ shRNA	E-Cadherin/ N-Cadherin/ Vimentin/ Fibronectin	IF/ WB	Proliferation/migration-invasion	CCK8/ Scratchwound assay/ Transwell Assay/ Transwell + Matrigel	Slug	Yes		TGFb1-Smad2-Smad3-Slug/ DNAPK-Smad3-Slug
22	Robinson	2019	Epigenetic Regulation of iASPP-p63 Feedback Loop in Cutaneous Squamous Cell Carcinoma	79	Robinson	2019	unknown (patient-derived)	IC4/IC18 (panel)	Proteins/ miRNA	siRNA	E-Cadherin/ Vimentin	RT-qPCR	Proliferation/migration-invasion	Cell Counting /Colony Formation/Transwell Assay/ organotypic/ Metamorph Image Tracking	ZEB1/ ZEB2/ Twist	Yes
23	Miro	2019	Thyroid hormone induces progression and invasiveness of squamous cell carcinomas by promoting a ZEB-1/E-cadherin switch	81	Miro	2019	skin female (56)	SCC-13	Protein	KO cells/ siRNA	E-Cadherin/ N-Cadherin/ Array	RT-qPCR/ WB	Proliferation/migration-invasion	Colony forming Assay/ Scratch Wound Assay/ Matrigel Invasion Assay/ MMP-activity assay	ZEB1	Yes		D2-TH-TR-ZEB1
24	Wang	2018	Girdin/GIV regulates collective cancer cell migration by controlling cell adhesion and cytoskeletal organization				vulva	A431	Ptotein	siRNA	E-cadherin/ Vimentin	WB	migration-invasion/ Adhesion	Tracking/ Fractionation assay/ Organotypic	None	Yes		Girdin X EMT but E-Cadherin differentiation marker	alpha and beta catenin
25	Hogervorst	2018	A shift from papillary to reticular fibroblasts enables tumour-stroma interaction and invasion				Primary/ Recurrence/ Metastasis/ male (60)	Met1/ Met2/ Met4/ SCC12b2	Coculture	Coculture Fibroblasts/ CM	Vimentin/ N-Cadherin/ aSMA	IHC/ IF	migration-invasion	Organotypic	ZEB1/ Slug	Yes		Reticular Fibroblasts promote invasion	beta catenin
26	Li	2018	Upregulation of LINC00319 indicates a poor prognosis and promotes cell proliferation and invasion in cutaneous squamous cell carcinoma	95	Ji	2018	vulva/skin male (75)/ skin female (56)/ caucasian femal face (74)	A431/ HSC-5/ SCC13/ SCL-1	lncRNA	OE/ shRNA	E-Cadherin/ Vimentin	WB	Proliferation/migration-invasion	MTT/ Scratch wound assay/ Transwell + matrigel	none	Yes		LINC00319-mIR-1207-5p-CDK3
27	Chen	2018	Downregulation of estrogen-related receptor alpha inhibits human cutaneous squamous cell carcinoma cell proliferation and migration by regulating EMT via fibronectin and STAT3 signaling pathways	99	Chen	2018	vulva	A431	Protein	OE/ shRNA	E-Cadherin/ Vimentin/ Fibronectin	WB	Proliferation/migration-invasion	CCK8/ Transwell Assay	none	Yes		ERRa-FN1-(a5b1 integrin-FAK)-STAT3-ATR-p53
28	Mizrahi	2018	Alterations of microRNAs throughout the malignant evolution of cutaneous squamous cell carcinoma: the role of miR-497 in epithelial to mesenchymal transition of keratinocytes	104	Mizrahi	2018	left hand male (46)/ Caucasian male face (91)	MET1/ SCLII	miRNA	OE	N-Cadherin/ Vimentin	WB/RT-qPCR	proliferation /migration-invasion	xCELLigence DP	Slug/ Twist1/ Twist2	Yes		X-SMAD3/4-EMT-TFs	beta-catenin and Serpine1/2
29	Yao	2017	The research on lapatinib in autophagy, cell cycle arrest and epithelial to mesenchymal transition via Wnt/ErK/PI3K-AKT signaling pathway in human cutaneous squamous cell carcinoma	106	Yao	2017	vulva	A431	Drug	Lapatinib (HER2/ EGFR)	E-Cadherin/ Vimentin/ N-Cadherin	WB/ IF	proliferation	MTT	Slug	No	Properties	E-Cadherin/Wnt/ beta-catenin- EMT-TFs
30	Al-Eryani	2017	Cell cycle pathway dysregulation in human keratinocytes during chronic exposure to low arsenite				Arsenic	As-transformed HaCaT	miRNAs	N/A	N/A	N/A	N/A	N/A	N/A	N/A	N/A	EMT upregulated
31	Lu	2016	MicroRNA-21 activation of Akt via PTEN is involved in the epithelial-mesenchymal transition and malignant transformation of human keratinocytes induced by arsenite	124	Lu	2016	Arsenic	As-transformed HaCaT	miRNA	Drug/ siRNA/ OE	E-Cadherin/ Vimentin	WB	migration-invasion	Transwell/ Transwell+ matrigel	None	Yes	EMT-TFs	As-IL-6-STAT3-miR-21-PTEN-AKT-EMT
32	Heuser	2016	The fibronectin/α3β1 integrin axis serves as molecular basis for keratinocyte invasion induced by βHPV	126	Heuser	2016	HPV	NHEK-8E7	Protein	Expression	E-Cadherin/ Vimentin	WB	migration-invasion	Transwell + matrigel	None	Yes	EMT-TFs	Integrin a3- FN1	CD44 and EpCAM as CSC marker
33	Zhao	2016	Grhl3 induces human epithelial tumor cell migration and invasion via downregulation of E-cadherin	129	Zhao	2016	vulva	A431	Protein	OE	E-Cadherin	WB/ IF	migration-invasion	Scratch wound assay/ Transwell + matrigel	None	No	Markers	Grhl3- E-Cadherin
34	von Maltzan	2016	Role of the Slug Transcription Factor in Chemically-Induced Skin Cancer				male face (60)	SCC12F	TPA	N/A	N/A	N/A	N/A	N/A	Snail/ Slug	N/A	N/A	TPA-PKC-Snail (up)/ Slug (mRNA down, protein unaltered)
35	Lu	2015	The IL-6/STAT3 pathway via miR-21 is involved in the neoplastic and metastatic properties of arsenite-transformed human keratinocytes	143	Lu	2015	Arsenic	As-transformed HaCaT	Protein/ miRNA	siRNA	E-Cadherin/ Vimentin	WB/IF	migration-invasion/ Achorage-independent growth	Transwell/ Agar assay	None	Yes		As-IL-6-STAT3-miR-21-PTEN-AKT-EMT
36	Fisher	2015	Type II transglutaminase stimulates epidermal cancer stem cell epithelial-mesenchymal transition	148	Fisher	2015	Vulva/ skin female (56)	A431/ SCC13	Protein	siRNA	Vimentin/ E-Cadherin/ N-Cadherin/ Fibronectin	WB/IF	migration-invasion/ Achorage-independent growth	Scratch wound assay/ Transwell + matrigel/ Spheroid formation assay	Twist/ Snail/ Slug	Yes		TG2-?-EMT-TFs	HIF1a
37	Cichon	2014	The receptor tyrosine kinase Axl regulates cell-cell adhesion and stemness in cutaneous squamous cell carcinoma	161	Cichon	2014	left hand male (46)/ RDEB /primary skin male (77)	MET1/RDEB SCC/ SCC IC1	Protein	shRNA	E-Cadherin/ Vimentin	IF/ DEG	Tumor seeding/ Cell adhesion	Zebrafish Xenogarft/ Trypsinisation assay	None	Yes		Axl-Gas9-GSKb-betacatenin
38	Barette	2014	Epithelial-mesenchymal transition during invasion of cutaneous squamous cell carcinoma is paralleled by AKT activation				Dysplastic skin/ Primary/ Recurrence	PM1/ Met1/ Met2	Protein	Inhibition	Vimentin/ E-Cadherin	WB	Adhesion/ migration-invasion	Detachment Assay/ Scratch Wound Assay/ Transwell+ Matrigel	Slug	Yes		AKT-Slug-CDH1/Vim
39	Yang	2013	P38/NF-κB/snail pathway is involved in caffeic acid-induced inhibition of cancer stem cells-like properties and migratory capacity in malignant human keratinocyte	169	Yang	2013	Arsenic	As-transformed HaCaT	Drug	Fyn Kinase (Caffeic Acid)	E-Cadherin/ Vimentin/ N-Cadherin	WB	migration-invasion/ adhesion/ anchorage-independent growth	Transwell/ Adhesion/ spheroid forming assay	Snail	Yes		p38-NFkB-Snail
40	Geng	2013	Cancer stem-like cells enriched with CD29 and CD44 markers exhibit molecular characteristics with epithelial-mesenchymal transition in squamous cell carcinoma				Vulva	A431	Marker	Sorting based on Stemness (CD44/ ITGB1)	Vimentin/ E-cadherin/ N-Cadherin	IHC/ Array	Proliferation/ Tumor seeding	Colony forming Assay/ Xenograft	None	Yes		None	Axl, alphaCatenin, Fat, K15, involuvrin. ERBB3
41	Jiang	2013	EMT and CSC-like properties mediated by the IKKβ/IκBα/RelA signal pathway via the transcriptional regulator, Snail, are involved in the arsenite-induced neoplastic transformation of human keratinocytes	176	Yang	2013	Arsenic	As-transformed HaCaT	Protein	Inhibition	E-Cadherin/ Vimentin/ N-Cadherin	WB	migration-invasion/ adhesion/ anchorage-independent growth	Transwell/ Adhesion/ spheroid forming assay	Snail	Yes		p38-NFkB-Snail
42	Malaquin	2013	Senescent fibroblasts enhance early skin carcinogenic events via a paracrine MMP-PAR-1 axis	178	Malaquin	2013	PSE-NHEKs	NHEKs	Protein	inhibition/ siRNA	E-Cadherin/ Vimentin	WB	migration-invasion	Transwell	Twist	Yes	Sparse	SF-MMP1/2-PAR1-EMT
43	Shimokawa	2013	The transcription factor Snail expressed in cutaneous squamous cell carcinoma induces epithelial-mesenchymal transition and down-regulates COX-2	179	Shimokawa	2013	Skin male (75)/ vulva	HSC-5/ A431	Protein	OE	E-Cadherin/ Vimentin	WB/ IF	none	none	Snail	No	Properties	Snail represses E-Cadherin/ COX-2 and induces Vimentin
44	Lam	2013	Loss of TAK1 increases cell traction force in a ROS-dependent manner to drive epithelial-mesenchymal transition of cancer cells	187	Lam	2013	unknown (patient-derived)	A5RT3	Protein	siRNA	Vimentin/ E-Cadherin/ N-Cadherin/ Fibronectin	WB/ IF/ RT-qPCR	Proliferation/ migration-invasion/ tumor geneicity/ adhesion	Counting/ Transwell Assay/ xenograft/ CTF assay	Snail/ Slug	Yes
45	Arumugam	2013	Inhibiting cycloxygenase and ornithine decarboxylase by diclofenac and alpha-difluoromethylornithine blocks cutaneous SCCs by Targeting Akt-ERK axis	189	Arumugam	2013	vulva	A431	Drugs	Ornithine decarboxylase/ COX-2 (DMFO/ Diclophenac)	Vimentin/ E-Cadherin/ N-Cadherin/ Fibronectin	WB/ IF	Proliferation/ migration-invasion/ tumor seeding	Counting/ Colony forming assay/ Scratch wound	Snail/ Slug/ Twist	Yes		COX-2/ODC-AKT-ERK1/2/p38
46	Toll	2013	Epithelial to mesenchymal transition markers are associated with an increased metastatic risk in primary cutaneous squamous cell carcinomas but are attenuated in lymph node metastases	191	Toll	2013	skin female (56)	SCC13	Protein	OE	E-Cadherin, Vim, Cytokeratin	WB/ IF	Migration-invasion	Scratch wound	Snail/ Zeb1	Yes		TWIST-Vim/Zeb1	but not E-cad, snail, podoplanin
47	Qu	2012	Partial loss of epithelial phenotype in kindlin-1-deficient keratinocytes				patient-derived	immortalized PD cells	Protein	shRNA	Vimentin/ E-cadherin/ Fibronectin	WB	Adhesion/ migration-invasion	Precoated adhesion assay/ Timelaps micorscopy	Slug/ ZEB2	Yes		Kindlin-1 KD causes EMT	integrin b4, a6, a 3, Col17, FAK, RhoA, Rac1, Desmoglein-3 and many more
48	Arumugam	2012	Combined inhibition of p38 and Akt signaling pathways abrogates cyclosporine A-mediated pathogenesis of aggressive skin SCCs				vulva	A431	Drug	SB203580 (p38) and triciribine (Akt)	E-cadherin/ Vimentin	WB/ IF	Xenograft	Xenograft	None	Yes		p38/AKT-EMT	MMP-9/ MMP-2
49	Lin	2011	Effects of dietary flavonoids, luteolin, and quercetin on the reversal of epithelial-mesenchymal transition in A431 epidermal cancer cells	200	Lin	2011	vulva	A431	Drugs	Luteolin, Quercetin	Vimentin/ E-Cadherin/ N-Cadherin/ Fibronectin	WB/ IF/ RT-qPCR	Migration-invasion	Scratch Wound Assay/ Transwell + Matrigel	Twist/ Snail	Yes		EGF-AKT-Gskbeta, MMP9-EMT	MMP-9
50	Jiang	2011	Functional cooperation of RKTG with p53 in tumorigenesis and epithelial-mesenchymal transition	201	Jiang	2011	vulva	A431	Drugs/ Proteins	Wortmannin, wt-p53	E-cadherin, Vimentin	WB/ RT-qPCR	N/A	N/A	Snail	No	Properties		betacatenin
51	Walsh	2011	Cyclosporine a mediates pathogenesis of aggressive cutaneous squamous cell carcinoma by augmenting epithelial-mesenchymal transition: role of TGFβ signaling pathway	205	Walsh	2011	vulva	A431	Drug	CsA	Vimentin/ E-Cadherin/ N-Cadherin/ Fibronectin	IF/ WB	Migration-invasion	Scratch Wound Assay/ Transwell assay	Twist/ Snail	Yes
52	Sun	2011	Grape seed proanthocyanidins inhibit the invasive potential of head and neck cutaneous squamous cell carcinoma cells by targeting EGFR expression and epithelial-to-mesenchymal transition	206	Sun	2011	(Vulva)/ skin female (56)	(A431)/SCC13	Drugs	Grape Seed Proanthoyanidins	Vimentin/ E-Cadherin/ N-Cadherin/ Fibronectin	WB	Migration-invasion	Scratch Wound Assay/ Transwell assay	None	Yes		EGFR-MEK-ERK-EMT
53	Biddle	2011	Cancer stem cells in squamous cell carcinoma switch between two distinct phenotypes that are preferentially migratory or proliferative	212	Biddle	2011	Dysplastic skin/ Primary/ Recurrence	PM1/ Met1/ Met2	Protein	Sorting based on Stemness	Vimentin/ E-cadherin/ EpCAM	qPCR	Migration-invasion/sphere forming/ tumorigeneicity assay	Transwell/ spheroid forming assay/ xenograft	Twist/ Snail/ Slug	Yes		none	Axl, Involucrin, Keratin 1, Integrin beta 1, a5, a6, aV, EGFR, Erbb2, Erbb3, C-myc, Cyclin D1, ABCB1
54	Li	2010	UV irradiation induces Snail expression by AP-1 dependent mechanism in human skin keratinocytes	213	Li	2010	Adult human primary Keratinocytes	PHK	UV	UV radiation	N/A	N/A	N/A	N/A	Snail	N/A	N/A	UV-AP1-Snail
55	Raesaenen	2010	TGF-beta1 causes epithelial-mesenchymal transition in HaCaT derivatives, but induces expression of COX-2 and migration only in benign, not in malignant keratinocytes	217	Raesaenen	2010	Transformed HaCaT cell lines	HC/A5/II-4/SCC	Protein	TGF-beta	E-Cadherin/ Vimentin/ Fibronectin	IF/ WB	Proliferation/ Migration-invasion	MTT/ Transwell/ Scratch wound	None	Yes		TGF-beta-EMT	ZO-1/ COX-2
56	Martins	2009	Increased invasive behaviour in cutaneous squamous cell carcinoma with loss of basement-membrane type VII collagen	221	Martins	2009	Primary cSCC/ primary skin male (77)	MET1/ SCC-IC1	Protein	siRNA	E-Cadherin/ Vimentin/ Cytokeratin/	IF	Migration- Invasion	Scratch Wound Assay/ Organotypic Assay	None	Yes			MMP2. Involucrin, Smad, avb3, integrin
57	Davies	2005	Induction of an epithelial to mesenchymal transition in human immortal and malignant keratinocytes by TGF-beta1 involves MAPK, Smad and AP-1 signalling pathways	235	Davies	2005	c-HA-ras transfected HaCaT	II-3	Protein	Inhibition	E-cadherin/ Vimentin	ICC	N/A	N/A	None	Yes		TGFb1-Smad2-Smad3-AP1/ EGF-MAPK-AP1
58	Martins	2015	Suppression of TGFβ and Angiogenesis by Type VII Collagen in Cutaneous SCC				Primary cSCC/ primary skin male (77)/ RDEB	MET1/ SCC-IC1/ RDEB SCC	Protein	Supplementation/ shRNA	E-cadherin/Vimentin	IF	Migration- Invasion	Scratch Wound Asseay/ Organotypic	None	Yes		Col7-?-TGFb/NFkB- CXCL10–CXCR3–PLC-β4	MMP2, MMP9, K10, K6, K2e, Involucrin
59	Qiang	2014	Regulation of cell proliferation and migration by p62 through stabilization of Twist1	239	Qiang	2014	HaCaT	HaCaT	Protein	TGF-beta/ EGF	E-Cadherin/ Vimentin	WB	Tumor growth	Xenograft	Twist	Yes		TGFbeta-p62-TWIST
60	Wilkins-Port	2009	TGF-β1 + EGF-Initiated Invasive Potential in Transformed Human Keratinocytes Is Coupled to a Plasmin/MMP-10/MMP-1–Dependent Collagen Remodeling Axis: Role for PAI-1	240	Wilkins-Port	2009	Transformed HaCaT cell lines	II-4	Protein	TGF-beta/ EGF	N-Cadherin/ Vimentin/ E-Cadherin	WB/ IF	migration-invasion	OptiCell/ Transwell + Collagen/ Collagen Gel dissolution	None	Yes		TGFbeta and EGF/PAI-1/(Plasmin)/MMP-10/MMP-1
61	Ito	2017	OVOL1–OVOL2 axis and c-Myc in the progression of cutaneous squamous cell carcinoma.				Vulva	A431	Protein	shRNA	N/A	N/A	N/A	N/A	N/A	N/A	N/A	OVOL-1-(DOWN)-cMYC/OVOL2
62	Lin	2011	Matrix metalloproteinase-9 cooperates with transcription factor Snail to induce epithelial-mesenchymal transition	247	Lin	2011	Vulva	A431	Protein	siRNA/ OE	N-Cadherin/ Vimentin/ E-Cadherin/ Fibronectin	WB/ IF/ RT-qPCR	migration-invasion	Scratch Wound Assay	Snail	Yes		MMP9-Snail- Positive Feedback Loop	Cellular Junctions, CK
63	Lin	2011	Role of tissue transglutaminase 2 in the acquisition of a mesenchymal-like phenotype in highly invasive A431 tumor cells	249	Lin	2011	Vulva	A431	Protein	siRNA/ OE/ Inhibitors	N-Cadherin/ Vimentin/ Fibronectin	WB/ IF	migration-invasion	Scratch Wound Assay	Snail	Yes		TGA2-PI3K…-GSK-3b-IKBa-NFkB-Snail-MMP9
64	Oh	2011	ΔNp63α Protein Triggers Epithelial-Mesenchymal Transition and Confers Stem Cell Properties in Normal Human Keratinocytes	246	Oh	2011	NHEK	NHEK	Protein	OE/ TGFb	Fibronectin/ E-cadherin	WB/ IF	migration-invasion	Scratch Wound Assay/ Transwell	Snail/ Twist	Yes		deltaNp63+TGF-beta-Snail/EMT	K14, Involucrin

## Sheet: Summary of the Content - Mouse
	https://www.ncbi.nlm.nih.gov/pmc/articles/PMC3127891/						FAK and CSC
	https://escholarship.umassmed.edu/cgi/viewcontent.cgi?article=4632&context=oapubs						YAP
	https://onlinelibrary.wiley.com/doi/epdf/10.1002/bies.201900162						Overview by Thompson
	https://www.nature.com/articles/nature10525						VEGF-Nrp1
	https://www.ncbi.nlm.nih.gov/pmc/articles/PMC4303549/
